# Supplementary material for: The ‘ForensOMICS’ approach for postmortem interval estimation from human bone by integrating metabolomics, lipidomics, and proteomics
Source: eLife. 2022 Dec 30;11:e83658. doi: 10.7554/eLife.83658 (PMC9803353; doi:10.7554/eLife.83658)
Supplement: Source code 1. [file elife-83658-code1.zip]

Archive with 1 entries (1 files):
- 22-09-2022-RA-eLife-83658/Source Code File 1.pdf
